# Supplementary material for: Comparative microelectrode array data of the functional development of hPSC-derived and rat neuronal networks
Source: Sci Data. 2022 Mar 30;9:120. doi: 10.1038/s41597-022-01242-4 (PMC8969177; doi:10.1038/s41597-022-01242-4)
Supplement: Supplementary file 1 — Supplementary Table 1 [file 41597_2022_1242_MOESM1_ESM.xlsx]

## Sheet: files_address_name_format_size
Repository address	File	Format	Bytes	Description
\Data\hPSC_MEA1	hPSC_20517_MEA1_DIV3.h5	.h5	23040148932	Raw MEA signal in volts. 6 of 12 wells recorded: A3, A4, B3, B4, C3, C4
\Data\hPSC_MEA1	hPSC_20517_MEA1_DIV7.h5	.h5	23040148932	Raw MEA signal in volts. 6 of 12 wells recorded: A3, A4, B3, B4, C3, C4
\Data\hPSC_MEA1	hPSC_20517_MEA1_DIV10.h5	.h5	23040148932	Raw MEA signal in volts. 6 of 12 wells recorded: A3, A4, B3, B4, C3, C4
\Data\hPSC_MEA1	hPSC_20517_MEA1_DIV14.h5	.h5	23040148932	Raw MEA signal in volts. 6 of 12 wells recorded: A3, A4, B3, B4, C3, C4
\Data\hPSC_MEA1	hPSC_20517_MEA1_DIV17.h5	.h5	23040148932	Raw MEA signal in volts. 6 of 12 wells recorded: A3, A4, B3, B4, C3, C4
\Data\hPSC_MEA1	hPSC_20517_MEA1_DIV21.h5	.h5	23040148932	Raw MEA signal in volts. 6 of 12 wells recorded: A3, A4, B3, B4, C3, C4
\Data\hPSC_MEA1	hPSC_20517_MEA1_DIV24.h5	.h5	23040148932	Raw MEA signal in volts. 6 of 12 wells recorded: A3, A4, B3, B4, C3, C4
\Data\hPSC_MEA1	hPSC_20517_MEA1_DIV28.h5	.h5	23040148932	Raw MEA signal in volts. 6 of 12 wells recorded: A3, A4, B3, B4, C3, C4
\Data\hPSC_MEA1	hPSC_20517_MEA1_DIV31.h5	.h5	23040148932	Raw MEA signal in volts. 6 of 12 wells recorded: A3, A4, B3, B4, C3, C4
\Data\hPSC_MEA1	hPSC_20517_MEA1_DIV35.h5	.h5	23040148932	Raw MEA signal in volts. 6 of 12 wells recorded: A3, A4, B3, B4, C3, C4
\Data\hPSC_MEA1	hPSC_20517_MEA1_DIV38.h5	.h5	23040148932	Raw MEA signal in volts. 6 of 12 wells recorded: A3, A4, B3, B4, C3, C4
\Data\hPSC_MEA1	hPSC_20517_MEA1_DIV42.h5	.h5	23040148932	Raw MEA signal in volts. 6 of 12 wells recorded: A3, A4, B3, B4, C3, C4
\Data\hPSC_MEA1	hPSC_20517_MEA1_DIV45.h5	.h5	23040148932	Raw MEA signal in volts. 6 of 12 wells recorded: A3, A4, B3, B4, C3, C4
\Data\hPSC_MEA1	hPSC_20517_MEA1_DIV48.h5	.h5	23030548932	Raw MEA signal in volts. 6 of 12 wells recorded: A3, A4, B3, B4, C3, C4
\Data\hPSC_MEA1	hPSC_20517_MEA1_DIV51.h5	.h5	23040148932	Raw MEA signal in volts. 6 of 12 wells recorded: A3, A4, B3, B4, C3, C4
\Data\hPSC_MEA1	hPSC_20517_MEA1_DIV56.h5	.h5	23040148932	Raw MEA signal in volts. 6 of 12 wells recorded: A3, A4, B3, B4, C3, C4
\Data\hPSC_MEA1	hPSC_20517_MEA1_DIV59.h5	.h5	23040148932	Raw MEA signal in volts. 6 of 12 wells recorded: A3, A4, B3, B4, C3, C4
\Data\hPSC_MEA1	hPSC_20517_MEA1_DIV63.h5	.h5	23040148932	Raw MEA signal in volts. 6 of 12 wells recorded: A3, A4, B3, B4, C3, C4
\Data\hPSC_MEA1	hPSC_20517_MEA1_DIV66.h5	.h5	23040148932	Raw MEA signal in volts. 6 of 12 wells recorded: A3, A4, B3, B4, C3, C4
\Data\hPSC_MEA1\hPSC_MEA1_spikes_noise_explogs	hPSC_20517_MEA1_DIV3_spikes.csv	.csv	6730518	Spike detection output: spikes detected in all wells pooled together and sorted by time
\Data\hPSC_MEA1\hPSC_MEA1_spikes_noise_explogs	hPSC_20517_MEA1_DIV7_spikes.csv	.csv	7119086	Spike detection output: spikes detected in all wells pooled together and sorted by time
\Data\hPSC_MEA1\hPSC_MEA1_spikes_noise_explogs	hPSC_20517_MEA1_DIV10_spikes.csv	.csv	5878382	Spike detection output: spikes detected in all wells pooled together and sorted by time
\Data\hPSC_MEA1\hPSC_MEA1_spikes_noise_explogs	hPSC_20517_MEA1_DIV14_spikes.csv	.csv	8675933	Spike detection output: spikes detected in all wells pooled together and sorted by time
\Data\hPSC_MEA1\hPSC_MEA1_spikes_noise_explogs	hPSC_20517_MEA1_DIV17_spikes.csv	.csv	9284479	Spike detection output: spikes detected in all wells pooled together and sorted by time
\Data\hPSC_MEA1\hPSC_MEA1_spikes_noise_explogs	hPSC_20517_MEA1_DIV21_spikes.csv	.csv	10436802	Spike detection output: spikes detected in all wells pooled together and sorted by time
\Data\hPSC_MEA1\hPSC_MEA1_spikes_noise_explogs	hPSC_20517_MEA1_DIV24_spikes.csv	.csv	13423200	Spike detection output: spikes detected in all wells pooled together and sorted by time
\Data\hPSC_MEA1\hPSC_MEA1_spikes_noise_explogs	hPSC_20517_MEA1_DIV28_spikes.csv	.csv	9971592	Spike detection output: spikes detected in all wells pooled together and sorted by time
\Data\hPSC_MEA1\hPSC_MEA1_spikes_noise_explogs	hPSC_20517_MEA1_DIV31_spikes.csv	.csv	7792089	Spike detection output: spikes detected in all wells pooled together and sorted by time
\Data\hPSC_MEA1\hPSC_MEA1_spikes_noise_explogs	hPSC_20517_MEA1_DIV35_spikes.csv	.csv	3638339	Spike detection output: spikes detected in all wells pooled together and sorted by time
\Data\hPSC_MEA1\hPSC_MEA1_spikes_noise_explogs	hPSC_20517_MEA1_DIV38_spikes.csv	.csv	3820381	Spike detection output: spikes detected in all wells pooled together and sorted by time
\Data\hPSC_MEA1\hPSC_MEA1_spikes_noise_explogs	hPSC_20517_MEA1_DIV42_spikes.csv	.csv	1765292	Spike detection output: spikes detected in all wells pooled together and sorted by time
\Data\hPSC_MEA1\hPSC_MEA1_spikes_noise_explogs	hPSC_20517_MEA1_DIV45_spikes.csv	.csv	2493228	Spike detection output: spikes detected in all wells pooled together and sorted by time
\Data\hPSC_MEA1\hPSC_MEA1_spikes_noise_explogs	hPSC_20517_MEA1_DIV48_spikes.csv	.csv	2249793	Spike detection output: spikes detected in all wells pooled together and sorted by time
\Data\hPSC_MEA1\hPSC_MEA1_spikes_noise_explogs	hPSC_20517_MEA1_DIV51_spikes.csv	.csv	667825	Spike detection output: spikes detected in all wells pooled together and sorted by time
\Data\hPSC_MEA1\hPSC_MEA1_spikes_noise_explogs	hPSC_20517_MEA1_DIV56_spikes.csv	.csv	515315	Spike detection output: spikes detected in all wells pooled together and sorted by time
\Data\hPSC_MEA1\hPSC_MEA1_spikes_noise_explogs	hPSC_20517_MEA1_DIV59_spikes.csv	.csv	1562731	Spike detection output: spikes detected in all wells pooled together and sorted by time
\Data\hPSC_MEA1\hPSC_MEA1_spikes_noise_explogs	hPSC_20517_MEA1_DIV63_spikes.csv	.csv	1497737	Spike detection output: spikes detected in all wells pooled together and sorted by time
\Data\hPSC_MEA1\hPSC_MEA1_spikes_noise_explogs	hPSC_20517_MEA1_DIV66_spikes.csv	.csv	1274837	Spike detection output: spikes detected in all wells pooled together and sorted by time
\Data\hPSC_MEA1\hPSC_MEA1_spikes_noise_explogs	hPSC_20517_MEA1_DIV3_expLog.csv	.csv	555	Explog file contains treatment information for meaRtools. Named after the first DIV.
\Data\hPSC_MEA1\hPSC_MEA1_spikes_noise_explogs	noisy_electrodes_hPSC_MEA1.csv	.csv	565	Listing of noisy electrodes for meaRtools.
\Data\hPSC_MEA1\hPSC_MEA1_meaRtools_output	hPSC_20517_MEA1_bursts_per_min.csv	.csv	1792	meaRtools output: average number of bursts per minute (Wells/DIVs)
\Data\hPSC_MEA1\hPSC_MEA1_meaRtools_output	hPSC_20517_MEA1_mean_dur.csv	.csv	2581	meaRtools output: average burst duration in seconds for bursts captured in a well (Wells/DIVs)
\Data\hPSC_MEA1\hPSC_MEA1_meaRtools_output	hPSC_20517_MEA1_mean_freq_in_burst.csv	.csv	2475	meaRtools output: average spike frequency for bursts captured in a particular well (Wells/DIVs)
\Data\hPSC_MEA1\hPSC_MEA1_meaRtools_output	hPSC_20517_MEA1_mean_spikes_in_burst.csv	.csv	1312	meaRtools output: average number of spikes in bursts (Wells/DIVs)
\Data\hPSC_MEA1\hPSC_MEA1_meaRtools_output	hPSC_20517_MEA1_meanfiringrate_by_active_electordes.csv	.csv	2520	meaRtools output: mean firing rate of active electrodes in a well (Wells/DIVs)
\Data\hPSC_MEA1\hPSC_MEA1_meaRtools_output	hPSC_20517_MEA1_nae.csv	.csv	912	meaRtools output: number of active electrodes (Wells/DIVs)
\Data\hPSC_MEA1\hPSC_MEA1_meaRtools_output	hPSC_20517_MEA1_per_spikes_in_burst.csv	.csv	1350	meaRtools output: percentage of spikes participating in bursts (Wells/DIVs)
\Data\hPSC_MEA1\hPSC_MEA1_meaRtools_output	hPSC_20517_MEA1_STTC.csv	.csv	2720	meaRtools output: spike train tiling coefficient evaluates pairwise correlations between pairs of electrodes (Wells/DIVs)
\Data\hPSC_MEA2	hPSC_20517_MEA2_DIV3.h5	.h5	23040148932	Raw MEA signal in volts. 6 of 12 wells recorded: A3, A4, B3, B4, C3, C4
\Data\hPSC_MEA2	hPSC_20517_MEA2_DIV7.h5	.h5	23040148932	Raw MEA signal in volts. 6 of 12 wells recorded: A3, A4, B3, B4, C3, C4
\Data\hPSC_MEA2	hPSC_20517_MEA2_DIV10.h5	.h5	23040148932	Raw MEA signal in volts. 6 of 12 wells recorded: A3, A4, B3, B4, C3, C4
\Data\hPSC_MEA2	hPSC_20517_MEA2_DIV14.h5	.h5	23040148932	Raw MEA signal in volts. 6 of 12 wells recorded: A3, A4, B3, B4, C3, C4
\Data\hPSC_MEA2	hPSC_20517_MEA2_DIV17.h5	.h5	23040148932	Raw MEA signal in volts. 6 of 12 wells recorded: A3, A4, B3, B4, C3, C4
\Data\hPSC_MEA2	hPSC_20517_MEA2_DIV21.h5	.h5	23040148932	Raw MEA signal in volts. 6 of 12 wells recorded: A3, A4, B3, B4, C3, C4
\Data\hPSC_MEA2	hPSC_20517_MEA2_DIV24.h5	.h5	23040148932	Raw MEA signal in volts. 6 of 12 wells recorded: A3, A4, B3, B4, C3, C4
\Data\hPSC_MEA2	hPSC_20517_MEA2_DIV28.h5	.h5	23040148932	Raw MEA signal in volts. 6 of 12 wells recorded: A3, A4, B3, B4, C3, C4
\Data\hPSC_MEA2	hPSC_20517_MEA2_DIV31.h5	.h5	23040148932	Raw MEA signal in volts. 6 of 12 wells recorded: A3, A4, B3, B4, C3, C4
\Data\hPSC_MEA2	hPSC_20517_MEA2_DIV35.h5	.h5	23040148932	Raw MEA signal in volts. 6 of 12 wells recorded: A3, A4, B3, B4, C3, C4
\Data\hPSC_MEA2	hPSC_20517_MEA2_DIV38.h5	.h5	23040148932	Raw MEA signal in volts. 6 of 12 wells recorded: A3, A4, B3, B4, C3, C4
\Data\hPSC_MEA2	hPSC_20517_MEA2_DIV42.h5	.h5	23040148932	Raw MEA signal in volts. 6 of 12 wells recorded: A3, A4, B3, B4, C3, C4
\Data\hPSC_MEA2	hPSC_20517_MEA2_DIV45.h5	.h5	23040148932	Raw MEA signal in volts. 6 of 12 wells recorded: A3, A4, B3, B4, C3, C4
\Data\hPSC_MEA2	hPSC_20517_MEA2_DIV48.h5	.h5	23040148932	Raw MEA signal in volts. 6 of 12 wells recorded: A3, A4, B3, B4, C3, C4
\Data\hPSC_MEA2	hPSC_20517_MEA2_DIV51.h5	.h5	23040148932	Raw MEA signal in volts. 6 of 12 wells recorded: A3, A4, B3, B4, C3, C4
\Data\hPSC_MEA2	hPSC_20517_MEA2_DIV56.h5	.h5	23040148932	Raw MEA signal in volts. 6 of 12 wells recorded: A3, A4, B3, B4, C3, C4
\Data\hPSC_MEA2	hPSC_20517_MEA2_DIV59.h5	.h5	23040148932	Raw MEA signal in volts. 6 of 12 wells recorded: A3, A4, B3, B4, C3, C4
\Data\hPSC_MEA2	hPSC_20517_MEA2_DIV63.h5	.h5	23040148932	Raw MEA signal in volts. 6 of 12 wells recorded: A3, A4, B3, B4, C3, C4
\Data\hPSC_MEA2	hPSC_20517_MEA2_DIV66.h5	.h5	23040148932	Raw MEA signal in volts. 6 of 12 wells recorded: A3, A4, B3, B4, C3, C4
\Data\hPSC_MEA2\hPSC_MEA2_spikes_noise_explogs	hPSC_20517_MEA2_DIV3_spikes.csv	.csv	6363031	Spike detection output: spikes detected in all wells pooled together and sorted by time
\Data\hPSC_MEA2\hPSC_MEA2_spikes_noise_explogs	hPSC_20517_MEA2_DIV7_spikes.csv	.csv	6235258	Spike detection output: spikes detected in all wells pooled together and sorted by time
\Data\hPSC_MEA2\hPSC_MEA2_spikes_noise_explogs	hPSC_20517_MEA2_DIV10_spikes.csv	.csv	6978340	Spike detection output: spikes detected in all wells pooled together and sorted by time
\Data\hPSC_MEA2\hPSC_MEA2_spikes_noise_explogs	hPSC_20517_MEA2_DIV14_spikes.csv	.csv	9206290	Spike detection output: spikes detected in all wells pooled together and sorted by time
\Data\hPSC_MEA2\hPSC_MEA2_spikes_noise_explogs	hPSC_20517_MEA2_DIV17_spikes.csv	.csv	9827841	Spike detection output: spikes detected in all wells pooled together and sorted by time
\Data\hPSC_MEA2\hPSC_MEA2_spikes_noise_explogs	hPSC_20517_MEA2_DIV21_spikes.csv	.csv	11026414	Spike detection output: spikes detected in all wells pooled together and sorted by time
\Data\hPSC_MEA2\hPSC_MEA2_spikes_noise_explogs	hPSC_20517_MEA2_DIV24_spikes.csv	.csv	11669225	Spike detection output: spikes detected in all wells pooled together and sorted by time
\Data\hPSC_MEA2\hPSC_MEA2_spikes_noise_explogs	hPSC_20517_MEA2_DIV28_spikes.csv	.csv	9132805	Spike detection output: spikes detected in all wells pooled together and sorted by time
\Data\hPSC_MEA2\hPSC_MEA2_spikes_noise_explogs	hPSC_20517_MEA2_DIV31_spikes.csv	.csv	6732461	Spike detection output: spikes detected in all wells pooled together and sorted by time
\Data\hPSC_MEA2\hPSC_MEA2_spikes_noise_explogs	hPSC_20517_MEA2_DIV35_spikes.csv	.csv	3348600	Spike detection output: spikes detected in all wells pooled together and sorted by time
\Data\hPSC_MEA2\hPSC_MEA2_spikes_noise_explogs	hPSC_20517_MEA2_DIV38_spikes.csv	.csv	3968774	Spike detection output: spikes detected in all wells pooled together and sorted by time
\Data\hPSC_MEA2\hPSC_MEA2_spikes_noise_explogs	hPSC_20517_MEA2_DIV42_spikes.csv	.csv	2154260	Spike detection output: spikes detected in all wells pooled together and sorted by time
\Data\hPSC_MEA2\hPSC_MEA2_spikes_noise_explogs	hPSC_20517_MEA2_DIV45_spikes.csv	.csv	2364954	Spike detection output: spikes detected in all wells pooled together and sorted by time
\Data\hPSC_MEA2\hPSC_MEA2_spikes_noise_explogs	hPSC_20517_MEA2_DIV48_spikes.csv	.csv	1346436	Spike detection output: spikes detected in all wells pooled together and sorted by time
\Data\hPSC_MEA2\hPSC_MEA2_spikes_noise_explogs	hPSC_20517_MEA2_DIV51_spikes.csv	.csv	598168	Spike detection output: spikes detected in all wells pooled together and sorted by time
\Data\hPSC_MEA2\hPSC_MEA2_spikes_noise_explogs	hPSC_20517_MEA2_DIV56_spikes.csv	.csv	984150	Spike detection output: spikes detected in all wells pooled together and sorted by time
\Data\hPSC_MEA2\hPSC_MEA2_spikes_noise_explogs	hPSC_20517_MEA2_DIV59_spikes.csv	.csv	1657834	Spike detection output: spikes detected in all wells pooled together and sorted by time
\Data\hPSC_MEA2\hPSC_MEA2_spikes_noise_explogs	hPSC_20517_MEA2_DIV63_spikes.csv	.csv	1380747	Spike detection output: spikes detected in all wells pooled together and sorted by time
\Data\hPSC_MEA2\hPSC_MEA2_spikes_noise_explogs	hPSC_20517_MEA2_DIV66_spikes.csv	.csv	1361643	Spike detection output: spikes detected in all wells pooled together and sorted by time
\Data\hPSC_MEA2\hPSC_MEA2_spikes_noise_explogs	hPSC_20517_MEA2_DIV3_expLog.csv	.csv	555	Explog file contains treatment information for meaRtools. Named after the first DIV.
\Data\hPSC_MEA2\hPSC_MEA2_spikes_noise_explogs	noisy_electrodes_hPSC_MEA2.csv	.csv	1174	Listing of noisy electrodes for meaRtools.
\Data\hPSC_MEA2\hPSC_MEA2_meaRtools_output	hPSC_20517_MEA2_bursts_per_min.csv	.csv	1842	meaRtools output: average number of bursts per minute (Wells/DIVs)
\Data\hPSC_MEA2\hPSC_MEA2_meaRtools_output	hPSC_20517_MEA2_mean_dur.csv	.csv	2576	meaRtools output: average burst duration in seconds for bursts captured in a well (Wells/DIVs)
\Data\hPSC_MEA2\hPSC_MEA2_meaRtools_output	hPSC_20517_MEA2_mean_freq_in_burst.csv	.csv	2505	meaRtools output: average spike frequency for bursts captured in a particular well (Wells/DIVs)
\Data\hPSC_MEA2\hPSC_MEA2_meaRtools_output	hPSC_20517_MEA2_mean_spikes_in_burst.csv	.csv	1334	meaRtools output: average number of spikes in bursts (Wells/DIVs)
\Data\hPSC_MEA2\hPSC_MEA2_meaRtools_output	hPSC_20517_MEA2_meanfiringrate_by_active_electordes.csv	.csv	2527	meaRtools output: mean firing rate of active electrodes in a well (Wells/DIVs)
\Data\hPSC_MEA2\hPSC_MEA2_meaRtools_output	hPSC_20517_MEA2_nae.csv	.csv	912	meaRtools output: number of active electrodes (Wells/DIVs)
\Data\hPSC_MEA2\hPSC_MEA2_meaRtools_output	hPSC_20517_MEA2_per_spikes_in_burst.csv	.csv	1354	meaRtools output: percentage of spikes participating in bursts (Wells/DIVs)
\Data\hPSC_MEA2\hPSC_MEA2_meaRtools_output	hPSC_20517_MEA2_STTC.csv	.csv	2714	meaRtools output: spike train tiling coefficient evaluates pairwise correlations between pairs of electrodes (Wells/DIVs)
\Data\hPSC_MEA3_Pharmacology\hPSC_MEA3Baseline_DIV29	hPSC_120618_MEA3Baseline_DIV29.h5	.h5	69120184098	Raw MEA signal in volts for baseline recording stage of the experiment (no pharma added). 24 of 48 wells wells recorded: A5-A8	F5-F8
\Data\hPSC_MEA3_Pharmacology\hPSC_MEA3Baseline_DIV29\hPSC_MEA3Baseline_DIV29_spikes_noise_explogs	hPSC_120618_MEA3Baseline_DIV29_spikes.csv	.csv	55828307	Spike detection output: spikes detected in all wells pooled together and sorted by time
\Data\hPSC_MEA3_Pharmacology\hPSC_MEA3Baseline_DIV29\hPSC_MEA3Baseline_DIV29_spikes_noise_explogs	hPSC_120618_MEA3Baseline_DIV29_expLog.csv	.csv	2493	Explog file contains treatment information for meaRtools. Named after the first DIV.
\Data\hPSC_MEA3_Pharmacology\hPSC_MEA3Baseline_DIV29\hPSC_MEA3Baseline_DIV29_spikes_noise_explogs	noisy_electrodes_hPSC_MEA3Baseline_DIV29.csv	.csv	28	Listing of noisy electrodes for meaRtools.
\Data\hPSC_MEA3_Pharmacology\hPSC_MEA3Baseline_DIV29\hPSC_MEA3Baseline_DIV29_meaRtools_output	hPSC_120618_MEA3Baseline_bursts_per_min.csv	.csv	845	meaRtools output: average number of bursts per minute (Wells/DIVs)
\Data\hPSC_MEA3_Pharmacology\hPSC_MEA3Baseline_DIV29\hPSC_MEA3Baseline_DIV29_meaRtools_output	hPSC_120618_MEA3Baseline_mean_dur.csv	.csv	987	meaRtools output: average burst duration in seconds for bursts captured in a well (Wells/DIVs)
\Data\hPSC_MEA3_Pharmacology\hPSC_MEA3Baseline_DIV29\hPSC_MEA3Baseline_DIV29_meaRtools_output	hPSC_120618_MEA3Baseline_mean_freq_in_burst.csv	.csv	964	meaRtools output: average spike frequency for bursts captured in a particular well (Wells/DIVs)
\Data\hPSC_MEA3_Pharmacology\hPSC_MEA3Baseline_DIV29\hPSC_MEA3Baseline_DIV29_meaRtools_output	hPSC_120618_MEA3Baseline_mean_spikes_in_burst.csv	.csv	726	meaRtools output: average number of spikes in bursts (Wells/DIVs)
\Data\hPSC_MEA3_Pharmacology\hPSC_MEA3Baseline_DIV29\hPSC_MEA3Baseline_DIV29_meaRtools_output	hPSC_120618_MEA3Baseline_meanfiringrate_by_active_electordes.csv	.csv	963	meaRtools output: mean firing rate of active electrodes in a well (Wells/DIVs)
\Data\hPSC_MEA3_Pharmacology\hPSC_MEA3Baseline_DIV29\hPSC_MEA3Baseline_DIV29_meaRtools_output	hPSC_120618_MEA3Baseline_nae.csv	.csv	631	meaRtools output: number of active electrodes (Wells/DIVs)
\Data\hPSC_MEA3_Pharmacology\hPSC_MEA3Baseline_DIV29\hPSC_MEA3Baseline_DIV29_meaRtools_output	hPSC_120618_MEA3Baseline_per_spikes_in_burst.csv	.csv	722	meaRtools output: percentage of spikes participating in bursts (Wells/DIVs)
\Data\hPSC_MEA3_Pharmacology\hPSC_MEA3Baseline_DIV29\hPSC_MEA3Baseline_DIV29_meaRtools_output	hPSC_120618_MEA3Baseline_STTC.csv	.csv	988	meaRtools output: spike train tiling coefficient evaluates pairwise correlations between pairs of electrodes (Wells/DIVs)
\Data\hPSC_MEA3_Pharmacology\hPSC_MEA3Pharma_DIV29	hPSC_120618_MEA3Pharma_DIV29.h5	.h5	69110584098	Raw MEA signal in volts for pharmacological treatment stage of the experiment. 24 of 48 wells wells recorded: A5-A8	F5-F8
\Data\hPSC_MEA3_Pharmacology\hPSC_MEA3Pharma_DIV29\hPSC_MEA3Pharma_DIV29_spikes_noise_explogs	hPSC_120618_MEA3Pharma_DIV29_spikes.csv	.csv	39317979	Spike detection output: spikes detected in all wells pooled together and sorted by time
\Data\hPSC_MEA3_Pharmacology\hPSC_MEA3Pharma_DIV29\hPSC_MEA3Pharma_DIV29_spikes_noise_explogs	hPSC_120618_MEA3Pharma_DIV29_expLog.csv	.csv	2361	Explog file contains treatment information for meaRtools. Named after the first DIV.
\Data\hPSC_MEA3_Pharmacology\hPSC_MEA3Pharma_DIV29\hPSC_MEA3Pharma_DIV29_spikes_noise_explogs	noisy_electrodes_hPSC_MEA3Pharma_DIV29.csv	.csv	21	Listing of noisy electrodes for meaRtools.
\Data\hPSC_MEA3_Pharmacology\hPSC_MEA3Pharma_DIV29\hPSC_MEA3Pharma_DIV29_meaRtools_output	hPSC_120618_MEA3Pharma_bursts_per_min.csv	.csv	623	meaRtools output: average number of bursts per minute (Wells/DIVs)
\Data\hPSC_MEA3_Pharmacology\hPSC_MEA3Pharma_DIV29\hPSC_MEA3Pharma_DIV29_meaRtools_output	hPSC_120618_MEA3Pharma_mean_dur.csv	.csv	870	meaRtools output: average burst duration in seconds for bursts captured in a well (Wells/DIVs)
\Data\hPSC_MEA3_Pharmacology\hPSC_MEA3Pharma_DIV29\hPSC_MEA3Pharma_DIV29_meaRtools_output	hPSC_120618_MEA3Pharma_mean_freq_in_burst.csv	.csv	852	meaRtools output: average spike frequency for bursts captured in a particular well (Wells/DIVs)
\Data\hPSC_MEA3_Pharmacology\hPSC_MEA3Pharma_DIV29\hPSC_MEA3Pharma_DIV29_meaRtools_output	hPSC_120618_MEA3Pharma_mean_spikes_in_burst.csv	.csv	602	meaRtools output: average number of spikes in bursts (Wells/DIVs)
\Data\hPSC_MEA3_Pharmacology\hPSC_MEA3Pharma_DIV29\hPSC_MEA3Pharma_DIV29_meaRtools_output	hPSC_120618_MEA3Pharma_meanfiringrate_by_active_electordes.csv	.csv	854	meaRtools output: mean firing rate of active electrodes in a well (Wells/DIVs)
\Data\hPSC_MEA3_Pharmacology\hPSC_MEA3Pharma_DIV29\hPSC_MEA3Pharma_DIV29_meaRtools_output	hPSC_120618_MEA3Pharma_nae.csv	.csv	518	meaRtools output: number of active electrodes (Wells/DIVs)
\Data\hPSC_MEA3_Pharmacology\hPSC_MEA3Pharma_DIV29\hPSC_MEA3Pharma_DIV29_meaRtools_output	hPSC_120618_MEA3Pharma_per_spikes_in_burst.csv	.csv	603	meaRtools output: percentage of spikes participating in bursts (Wells/DIVs)
\Data\hPSC_MEA3_Pharmacology\hPSC_MEA3Pharma_DIV29\hPSC_MEA3Pharma_DIV29_meaRtools_output	hPSC_120618_MEA3Pharma_STTC.csv	.csv	901	meaRtools output: spike train tiling coefficient evaluates pairwise correlations between pairs of electrodes (Wells/DIVs)
\Data\hPSC_MEA3_Pharmacology\hPSC_MEA3TTX_DIV29	hPSC_120618_MEA3TTX_DIV29.h5	.h5	23040184098	Raw MEA signal in volts for final stage of the experiment (TTX addition after pharma treatment). 24 of 48 wells wells recorded: A5-A8	F5-F8
\Data\hPSC_MEA3_Pharmacology\hPSC_MEA3TTX_DIV29\hPSC_MEA3TTX_DIV29_spikes_noise_explogs	hPSC_120618_MEA3TTX_DIV29_spikes.csv	.csv	6774231	Spike detection output: spikes detected in all wells pooled together and sorted by time
\Data\hPSC_MEA3_Pharmacology\hPSC_MEA3TTX_DIV29\hPSC_MEA3TTX_DIV29_spikes_noise_explogs	hPSC_120618_MEA3TTX_DIV29_expLog.csv	.csv	2185	Explog file contains treatment information for meaRtools. Named after the first DIV.
\Data\hPSC_MEA3_Pharmacology\hPSC_MEA3TTX_DIV29\hPSC_MEA3TTX_DIV29_spikes_noise_explogs	noisy_electrodes_hPSC_MEA3TTX_DIV29.csv	.csv	28	Listing of noisy electrodes for meaRtools.
\Data\hPSC_MEA3_Pharmacology\hPSC_MEA3TTX_DIV29\hPSC_MEA3TTX_DIV29_meaRtools_output	hPSC_120618_MEA3TTX_bursts_per_min.csv	.csv	386	meaRtools output: average number of bursts per minute (Wells/DIVs)
\Data\hPSC_MEA3_Pharmacology\hPSC_MEA3TTX_DIV29\hPSC_MEA3TTX_DIV29_meaRtools_output	hPSC_120618_MEA3TTX_mean_dur.csv	.csv	515	meaRtools output: average burst duration in seconds for bursts captured in a well (Wells/DIVs)
\Data\hPSC_MEA3_Pharmacology\hPSC_MEA3TTX_DIV29\hPSC_MEA3TTX_DIV29_meaRtools_output	hPSC_120618_MEA3TTX_mean_freq_in_burst.csv	.csv	508	meaRtools output: average spike frequency for bursts captured in a particular well (Wells/DIVs)
\Data\hPSC_MEA3_Pharmacology\hPSC_MEA3TTX_DIV29\hPSC_MEA3TTX_DIV29_meaRtools_output	hPSC_120618_MEA3TTX_mean_spikes_in_burst.csv	.csv	382	meaRtools output: average number of spikes in bursts (Wells/DIVs)
\Data\hPSC_MEA3_Pharmacology\hPSC_MEA3TTX_DIV29\hPSC_MEA3TTX_DIV29_meaRtools_output	hPSC_120618_MEA3TTX_meanfiringrate_by_active_electordes.csv	.csv	522	meaRtools output: mean firing rate of active electrodes in a well (Wells/DIVs)
\Data\hPSC_MEA3_Pharmacology\hPSC_MEA3TTX_DIV29\hPSC_MEA3TTX_DIV29_meaRtools_output	hPSC_120618_MEA3TTX_nae.csv	.csv	339	meaRtools output: number of active electrodes (Wells/DIVs)
\Data\hPSC_MEA3_Pharmacology\hPSC_MEA3TTX_DIV29\hPSC_MEA3TTX_DIV29_meaRtools_output	hPSC_120618_MEA3TTX_per_spikes_in_burst.csv	.csv	381	meaRtools output: percentage of spikes participating in bursts (Wells/DIVs)
\Data\hPSC_MEA3_Pharmacology\hPSC_MEA3TTX_DIV29\hPSC_MEA3TTX_DIV29_meaRtools_output	hPSC_120618_MEA3TTX_STTC.csv	.csv	536	meaRtools output: spike train tiling coefficient evaluates pairwise correlations between pairs of electrodes (Wells/DIVs)
\Data\Rat_MEA1	Rat_190617_MEA1_DIV2.h5	.h5	46020278570	Raw MEA signal in volts. All 12 wells (A1-C4) recorded.
\Data\Rat_MEA1	Rat_190617_MEA1_DIV7.h5	.h5	46061074746	Raw MEA signal in volts. All 12 wells (A1-C4) recorded.
\Data\Rat_MEA1	Rat_190617_MEA1_DIV10.h5	.h5	46020278570	Raw MEA signal in volts. All 12 wells (A1-C4) recorded.
\Data\Rat_MEA1	Rat_190617_MEA1_DIV14.h5	.h5	46020278570	Raw MEA signal in volts. All 12 wells (A1-C4) recorded.
\Data\Rat_MEA1	Rat_190617_MEA1_DIV17.h5	.h5	46020278570	Raw MEA signal in volts. All 12 wells (A1-C4) recorded.
\Data\Rat_MEA1	Rat_190617_MEA1_DIV21.h5	.h5	46020278570	Raw MEA signal in volts. All 12 wells (A1-C4) recorded.
\Data\Rat_MEA1	Rat_190617_MEA1_DIV24.h5	.h5	46020278570	Raw MEA signal in volts. All 12 wells (A1-C4) recorded.
\Data\Rat_MEA1	Rat_190617_MEA1_DIV28.h5	.h5	46020278570	Raw MEA signal in volts. All 12 wells (A1-C4) recorded.
\Data\Rat_MEA1	Rat_190617_MEA1_DIV31.h5	.h5	46020278570	Raw MEA signal in volts. All 12 wells (A1-C4) recorded.
\Data\Rat_MEA1	Rat_190617_MEA1_DIV35.h5	.h5	46020278570	Raw MEA signal in volts. All 12 wells (A1-C4) recorded.
\Data\Rat_MEA1\Rat_MEA1_spikes_noise_explogs	Rat_190617_MEA1_DIV2_spikes.csv	.csv	493197	Spike detection output: spikes detected in all wells pooled together and sorted by time
\Data\Rat_MEA1\Rat_MEA1_spikes_noise_explogs	Rat_190617_MEA1_DIV7_spikes.csv	.csv	534351	Spike detection output: spikes detected in all wells pooled together and sorted by time
\Data\Rat_MEA1\Rat_MEA1_spikes_noise_explogs	Rat_190617_MEA1_DIV10_spikes.csv	.csv	1372747	Spike detection output: spikes detected in all wells pooled together and sorted by time
\Data\Rat_MEA1\Rat_MEA1_spikes_noise_explogs	Rat_190617_MEA1_DIV14_spikes.csv	.csv	13702190	Spike detection output: spikes detected in all wells pooled together and sorted by time
\Data\Rat_MEA1\Rat_MEA1_spikes_noise_explogs	Rat_190617_MEA1_DIV17_spikes.csv	.csv	27994917	Spike detection output: spikes detected in all wells pooled together and sorted by time
\Data\Rat_MEA1\Rat_MEA1_spikes_noise_explogs	Rat_190617_MEA1_DIV21_spikes.csv	.csv	38859306	Spike detection output: spikes detected in all wells pooled together and sorted by time
\Data\Rat_MEA1\Rat_MEA1_spikes_noise_explogs	Rat_190617_MEA1_DIV24_spikes.csv	.csv	53250472	Spike detection output: spikes detected in all wells pooled together and sorted by time
\Data\Rat_MEA1\Rat_MEA1_spikes_noise_explogs	Rat_190617_MEA1_DIV28_spikes.csv	.csv	52224273	Spike detection output: spikes detected in all wells pooled together and sorted by time
\Data\Rat_MEA1\Rat_MEA1_spikes_noise_explogs	Rat_190617_MEA1_DIV31_spikes.csv	.csv	25179679	Spike detection output: spikes detected in all wells pooled together and sorted by time
\Data\Rat_MEA1\Rat_MEA1_spikes_noise_explogs	Rat_190617_MEA1_DIV35_spikes.csv	.csv	9383570	Spike detection output: spikes detected in all wells pooled together and sorted by time
\Data\Rat_MEA1\Rat_MEA1_spikes_noise_explogs	Rat_190617_MEA1_DIV2_expLog.csv	.csv	549	Explog file contains treatment information for meaRtools. Named after the first DIV.
\Data\Rat_MEA1\Rat_MEA1_spikes_noise_explogs	noisy_electrodes_Rat_MEA1.csv	.csv	413	Listing of noisy electrodes for meaRtools.
\Data\Rat_MEA1\Rat_MEA1_meaRtools_output	Rat_190617_MEA1_bursts_per_min.csv	.csv	1876	meaRtools output: average number of bursts per minute (Wells/DIVs)
\Data\Rat_MEA1\Rat_MEA1_meaRtools_output	Rat_190617_MEA1_mean_dur.csv	.csv	2365	meaRtools output: average burst duration in seconds for bursts captured in a well (Wells/DIVs)
\Data\Rat_MEA1\Rat_MEA1_meaRtools_output	Rat_190617_MEA1_mean_freq_in_burst.csv	.csv	2263	meaRtools output: average spike frequency for bursts captured in a particular well (Wells/DIVs)
\Data\Rat_MEA1\Rat_MEA1_meaRtools_output	Rat_190617_MEA1_mean_spikes_in_burst.csv	.csv	1291	meaRtools output: average number of spikes in bursts (Wells/DIVs)
\Data\Rat_MEA1\Rat_MEA1_meaRtools_output	Rat_190617_MEA1_meanfiringrate_by_active_electordes.csv	.csv	2469	meaRtools output: mean firing rate of active electrodes in a well (Wells/DIVs)
\Data\Rat_MEA1\Rat_MEA1_meaRtools_output	Rat_190617_MEA1_nae.csv	.csv	921	meaRtools output: number of active electrodes (Wells/DIVs)
\Data\Rat_MEA1\Rat_MEA1_meaRtools_output	Rat_190617_MEA1_per_spikes_in_burst.csv	.csv	1284	meaRtools output: percentage of spikes participating in bursts (Wells/DIVs)
\Data\Rat_MEA1\Rat_MEA1_meaRtools_output	Rat_190617_MEA1_STTC.csv	.csv	2475	meaRtools output: spike train tiling coefficient evaluates pairwise correlations between pairs of electrodes (Wells/DIVs)
\Data\Rat_MEA2_Pharmacology\Rat_MEA2Baseline_DIV22	Rat_50618_MEA2Baseline_DIV22.h5	.h5	1.2078E+11	Raw MEA signal in volts for baseline recording stage of the experiment (no pharma added). 42 of 48 wells wells recorded: A2-A8	F2-F8
\Data\Rat_MEA2_Pharmacology\Rat_MEA2Baseline_DIV22\Rat_MEA2Baseline_DIV22_spikes_noise_explogs	Rat_50618_MEA2Baseline_DIV22_spikes.csv	.csv	60309223	Spike detection output: spikes detected in all wells pooled together and sorted by time
\Data\Rat_MEA2_Pharmacology\Rat_MEA2Baseline_DIV22\Rat_MEA2Baseline_DIV22_spikes_noise_explogs	Rat_50618_MEA2Baseline_DIV22_expLog.csv	.csv	2379	Explog file contains treatment information for meaRtools. Named after the first DIV.
\Data\Rat_MEA2_Pharmacology\Rat_MEA2Baseline_DIV22\Rat_MEA2Baseline_DIV22_spikes_noise_explogs	noisy_electrodes_Rat_MEA2Baseline_DIV22.csv	.csv	14	Listing of noisy electrodes for meaRtools.
\Data\Rat_MEA2_Pharmacology\Rat_MEA2Baseline_DIV22\Rat_MEA2Baseline_DIV22_meaRtools_output	Rat_50618_MEA2Baseline_bursts_per_min.csv	.csv	1332	meaRtools output: average number of bursts per minute (Wells/DIVs)
\Data\Rat_MEA2_Pharmacology\Rat_MEA2Baseline_DIV22\Rat_MEA2Baseline_DIV22_meaRtools_output	Rat_50618_MEA2Baseline_mean_dur.csv	.csv	1655	meaRtools output: average burst duration in seconds for bursts captured in a well (Wells/DIVs)
\Data\Rat_MEA2_Pharmacology\Rat_MEA2Baseline_DIV22\Rat_MEA2Baseline_DIV22_meaRtools_output	Rat_50618_MEA2Baseline_mean_freq_in_burst.csv	.csv	1612	meaRtools output: average spike frequency for bursts captured in a particular well (Wells/DIVs)
\Data\Rat_MEA2_Pharmacology\Rat_MEA2Baseline_DIV22\Rat_MEA2Baseline_DIV22_meaRtools_output	Rat_50618_MEA2Baseline_mean_spikes_in_burst.csv	.csv	1212	meaRtools output: average number of spikes in bursts (Wells/DIVs)
\Data\Rat_MEA2_Pharmacology\Rat_MEA2Baseline_DIV22\Rat_MEA2Baseline_DIV22_meaRtools_output	Rat_50618_MEA2Baseline_meanfiringrate_by_active_electordes.csv	.csv	1669	meaRtools output: mean firing rate of active electrodes in a well (Wells/DIVs)
\Data\Rat_MEA2_Pharmacology\Rat_MEA2Baseline_DIV22\Rat_MEA2Baseline_DIV22_meaRtools_output	Rat_50618_MEA2Baseline_nae.csv	.csv	1071	meaRtools output: number of active electrodes (Wells/DIVs)
\Data\Rat_MEA2_Pharmacology\Rat_MEA2Baseline_DIV22\Rat_MEA2Baseline_DIV22_meaRtools_output	Rat_50618_MEA2Baseline_per_spikes_in_burst.csv	.csv	1218	meaRtools output: percentage of spikes participating in bursts (Wells/DIVs)
\Data\Rat_MEA2_Pharmacology\Rat_MEA2Baseline_DIV22\Rat_MEA2Baseline_DIV22_meaRtools_output	Rat_50618_MEA2Baseline_STTC.csv	.csv	1736	meaRtools output: spike train tiling coefficient evaluates pairwise correlations between pairs of electrodes (Wells/DIVs)
\Data\Rat_MEA2_Pharmacology\Rat_MEA2Pharma_DIV22	Rat_50618_MEA2Pharma_DIV22.h5	.h5	1.2078E+11	Raw MEA signal in volts for pharmacological treatment stage of the experiment. 42 of 48 wells wells recorded: A2-A8	F2-F8
\Data\Rat_MEA2_Pharmacology\Rat_MEA2Pharma_DIV22\Rat_MEA2Pharma_DIV22_spikes_noise_explogs	Rat_50618_MEA2Pharma_DIV22_spikes.csv	.csv	25422767	Spike detection output: spikes detected in all wells pooled together and sorted by time
\Data\Rat_MEA2_Pharmacology\Rat_MEA2Pharma_DIV22\Rat_MEA2Pharma_DIV22_spikes_noise_explogs	Rat_50618_MEA2Pharma_DIV22_expLog.csv	.csv	2213	Explog file contains treatment information for meaRtools. Named after the first DIV.
\Data\Rat_MEA2_Pharmacology\Rat_MEA2Pharma_DIV22\Rat_MEA2Pharma_DIV22_spikes_noise_explogs	noisy_electrodes_Rat_MEA2Pharma_DIV22.csv	.csv	14	Listing of noisy electrodes for meaRtools.
\Data\Rat_MEA2_Pharmacology\Rat_MEA2Pharma_DIV22\Rat_MEA2Pharma_DIV22_meaRtools_output	Rat_50618_MEA2Pharma_bursts_per_min.csv	.csv	957	meaRtools output: average number of bursts per minute (Wells/DIVs)
\Data\Rat_MEA2_Pharmacology\Rat_MEA2Pharma_DIV22\Rat_MEA2Pharma_DIV22_meaRtools_output	Rat_50618_MEA2Pharma_mean_dur.csv	.csv	1233	meaRtools output: average burst duration in seconds for bursts captured in a well (Wells/DIVs)
\Data\Rat_MEA2_Pharmacology\Rat_MEA2Pharma_DIV22\Rat_MEA2Pharma_DIV22_meaRtools_output	Rat_50618_MEA2Pharma_mean_freq_in_burst.csv	.csv	1204	meaRtools output: average spike frequency for bursts captured in a particular well (Wells/DIVs)
\Data\Rat_MEA2_Pharmacology\Rat_MEA2Pharma_DIV22\Rat_MEA2Pharma_DIV22_meaRtools_output	Rat_50618_MEA2Pharma_mean_spikes_in_burst.csv	.csv	910	meaRtools output: average number of spikes in bursts (Wells/DIVs)
\Data\Rat_MEA2_Pharmacology\Rat_MEA2Pharma_DIV22\Rat_MEA2Pharma_DIV22_meaRtools_output	Rat_50618_MEA2Pharma_meanfiringrate_by_active_electordes.csv	.csv	1349	meaRtools output: mean firing rate of active electrodes in a well (Wells/DIVs)
\Data\Rat_MEA2_Pharmacology\Rat_MEA2Pharma_DIV22\Rat_MEA2Pharma_DIV22_meaRtools_output	Rat_50618_MEA2Pharma_nae.csv	.csv	785	meaRtools output: number of active electrodes (Wells/DIVs)
\Data\Rat_MEA2_Pharmacology\Rat_MEA2Pharma_DIV22\Rat_MEA2Pharma_DIV22_meaRtools_output	Rat_50618_MEA2Pharma_per_spikes_in_burst.csv	.csv	892	meaRtools output: percentage of spikes participating in bursts (Wells/DIVs)
\Data\Rat_MEA2_Pharmacology\Rat_MEA2Pharma_DIV22\Rat_MEA2Pharma_DIV22_meaRtools_output	Rat_50618_MEA2Pharma_STTC.csv	.csv	1315	meaRtools output: spike train tiling coefficient evaluates pairwise correlations between pairs of electrodes (Wells/DIVs)
\Data\Rat_MEA2_Pharmacology\Rat_MEA2TTX_DIV22	Rat_50618_MEA2TTX_DIV22.h5	.h5	40260301614	Raw MEA signal in volts for final stage of the experiment (TTX addition after pharma treatment). 42 of 48 wells wells recorded: A2-A8	F2-F8
\Data\Rat_MEA2_Pharmacology\Rat_MEA2TTX_DIV22\Rat_MEA2TTX_DIV22_spikes_noise_explogs	Rat_50618_MEA2TTX_DIV22_spikes.csv	.csv	3607683	Spike detection output: spikes detected in all wells pooled together and sorted by time
\Data\Rat_MEA2_Pharmacology\Rat_MEA2TTX_DIV22\Rat_MEA2TTX_DIV22_spikes_noise_explogs	Rat_50618_MEA2TTX_DIV22_expLog.csv	.csv	2066	Explog file contains treatment information for meaRtools. Named after the first DIV.
\Data\Rat_MEA2_Pharmacology\Rat_MEA2TTX_DIV22\Rat_MEA2TTX_DIV22_spikes_noise_explogs	noisy_electrodes_Rat_MEA2TTX_DIV22.csv	.csv	14	Listing of noisy electrodes for meaRtools.
\Data\Rat_MEA2_Pharmacology\Rat_MEA2TTX_DIV22\Rat_MEA2TTX_DIV22_meaRtools_output	Rat_50618_MEA2TTX_bursts_per_min.csv	.csv	754	meaRtools output: average number of bursts per minute (Wells/DIVs)
\Data\Rat_MEA2_Pharmacology\Rat_MEA2TTX_DIV22\Rat_MEA2TTX_DIV22_meaRtools_output	Rat_50618_MEA2TTX_mean_dur.csv	.csv	944	meaRtools output: average burst duration in seconds for bursts captured in a well (Wells/DIVs)
\Data\Rat_MEA2_Pharmacology\Rat_MEA2TTX_DIV22\Rat_MEA2TTX_DIV22_meaRtools_output	Rat_50618_MEA2TTX_mean_freq_in_burst.csv	.csv	936	meaRtools output: average spike frequency for bursts captured in a particular well (Wells/DIVs)
\Data\Rat_MEA2_Pharmacology\Rat_MEA2TTX_DIV22\Rat_MEA2TTX_DIV22_meaRtools_output	Rat_50618_MEA2TTX_mean_spikes_in_burst.csv	.csv	751	meaRtools output: average number of spikes in bursts (Wells/DIVs)
\Data\Rat_MEA2_Pharmacology\Rat_MEA2TTX_DIV22\Rat_MEA2TTX_DIV22_meaRtools_output	Rat_50618_MEA2TTX_meanfiringrate_by_active_electordes.csv	.csv	1077	meaRtools output: mean firing rate of active electrodes in a well (Wells/DIVs)
\Data\Rat_MEA2_Pharmacology\Rat_MEA2TTX_DIV22\Rat_MEA2TTX_DIV22_meaRtools_output	Rat_50618_MEA2TTX_nae.csv	.csv	671	meaRtools output: number of active electrodes (Wells/DIVs)
\Data\Rat_MEA2_Pharmacology\Rat_MEA2TTX_DIV22\Rat_MEA2TTX_DIV22_meaRtools_output	Rat_50618_MEA2TTX_per_spikes_in_burst.csv	.csv	738	meaRtools output: percentage of spikes participating in bursts (Wells/DIVs)
\Data\Rat_MEA2_Pharmacology\Rat_MEA2TTX_DIV22\Rat_MEA2TTX_DIV22_meaRtools_output	Rat_50618_MEA2TTX_STTC.csv	.csv	1032	meaRtools output: spike train tiling coefficient evaluates pairwise correlations between pairs of electrodes (Wells/DIVs)
\Data\PCA\hPSC_MEA1_PCA	hPSC_20517_MEA1_DIV21.h5	.h5	23040148932	Raw MEA signal in volts. 6 of 12 wells recorded: A3, A4, B3, B4, C3, C4
\Data\PCA\hPSC_MEA1_PCA	hPSC_20517_MEA1_DIV24.h5	.h5	23040148932	Raw MEA signal in volts. 6 of 12 wells recorded: A3, A4, B3, B4, C3, C4
\Data\PCA\hPSC_MEA1_PCA	hPSC_20517_MEA1_DIV28.h5	.h5	23040148932	Raw MEA signal in volts. 6 of 12 wells recorded: A3, A4, B3, B4, C3, C4
\Data\PCA\hPSC_MEA1_PCA\hPSC_MEA1_PCA_spikes_noise_explogs	hPSC_20517_MEA1_DIV21_spikes.csv	.csv	10436802	Spike detection output: spikes detected in all wells pooled together and sorted by time
\Data\PCA\hPSC_MEA1_PCA\hPSC_MEA1_PCA_spikes_noise_explogs	hPSC_20517_MEA1_DIV24_spikes.csv	.csv	13423200	Spike detection output: spikes detected in all wells pooled together and sorted by time
\Data\PCA\hPSC_MEA1_PCA\hPSC_MEA1_PCA_spikes_noise_explogs	hPSC_20517_MEA1_DIV28_spikes.csv	.csv	9971592	Spike detection output: spikes detected in all wells pooled together and sorted by time
\Data\PCA\hPSC_MEA1_PCA\hPSC_MEA1_PCA_spikes_noise_explogs	hPSC_20517_MEA1_DIV21_PCAexpLog.csv	.csv	567	Explog file contains treatment information for meaRtools. Named after the first DIV. For PCA only DIV 21, 24, 28!
\Data\PCA\hPSC_MEA1_PCA\hPSC_MEA1_PCA_spikes_noise_explogs	PCAnoisy_electrodes_hPSC_MEA1.csv	.csv	71	Listing of noisy electrodes for meaRtools, for PCA only DIV 21, 24, 28!
\Data\PCA\hPSC_MEA1_PCA\hPSC_MEA1_PCA_meaRtools_output	hPSC_20517_MEA1_bursts_per_min.csv	.csv	448	meaRtools output: average number of bursts per minute (Wells/DIVs). For PCA only DIV 21, 24, 28!
\Data\PCA\hPSC_MEA1_PCA\hPSC_MEA1_PCA_meaRtools_output	hPSC_20517_MEA1_mean_dur.csv	.csv	531	meaRtools output: average burst duration in seconds for bursts captured in a well (Wells/DIVs). For PCA only DIV 21, 24, 28!
\Data\PCA\hPSC_MEA1_PCA\hPSC_MEA1_PCA_meaRtools_output	hPSC_20517_MEA1_mean_freq_in_burst.csv	.csv	513	meaRtools output: average spike frequency for bursts captured in a particular well (Wells/DIVs). For PCA only DIV 21, 24, 28!
\Data\PCA\hPSC_MEA1_PCA\hPSC_MEA1_PCA_meaRtools_output	hPSC_20517_MEA1_mean_spikes_in_burst.csv	.csv	330	meaRtools output: average number of spikes in bursts (Wells/DIVs). For PCA only DIV 21, 24, 28!
\Data\PCA\hPSC_MEA1_PCA\hPSC_MEA1_PCA_meaRtools_output	hPSC_20517_MEA1_meanfiringrate_by_active_electordes.csv	.csv	512	meaRtools output: mean firing rate of active electrodes in a well (Wells/DIVs). For PCA only DIV 21, 24, 28!
\Data\PCA\hPSC_MEA1_PCA\hPSC_MEA1_PCA_meaRtools_output	hPSC_20517_MEA1_nae.csv	.csv	263	meaRtools output: number of active electrodes (Wells/DIVs). For PCA only DIV 21, 24, 28!
\Data\PCA\hPSC_MEA1_PCA\hPSC_MEA1_PCA_meaRtools_output	hPSC_20517_MEA1_per_spikes_in_burst.csv	.csv	335	meaRtools output: percentage of spikes participating in bursts (Wells/DIVs). For PCA only DIV 21, 24, 28!
\Data\PCA\hPSC_MEA1_PCA\hPSC_MEA1_PCA_meaRtools_output	hPSC_20517_MEA1_STTC.csv	.csv	538	meaRtools output: spike train tiling coefficient evaluates pairwise correlations between pairs of electrodes (Wells/DIVs). For PCA only DIV 21, 24, 28!
\Data\PCA\hPSC_MEA2_PCA	hPSC_20517_MEA2_DIV21.h5	.h5	23040148932	Raw MEA signal in volts. 6 of 12 wells recorded: A3, A4, B3, B4, C3, C4
\Data\PCA\hPSC_MEA2_PCA	hPSC_20517_MEA2_DIV24.h5	.h5	23040148932	Raw MEA signal in volts. 6 of 12 wells recorded: A3, A4, B3, B4, C3, C4
\Data\PCA\hPSC_MEA2_PCA	hPSC_20517_MEA2_DIV28.h5	.h5	23040148932	Raw MEA signal in volts. 6 of 12 wells recorded: A3, A4, B3, B4, C3, C4
\Data\PCA\hPSC_MEA2_PCA\hPSC_MEA2_PCA_spikes_noise_explogs	hPSC_20517_MEA2_DIV21_spikes.csv	.csv	11026414	Spike detection output: spikes detected in all wells pooled together and sorted by time
\Data\PCA\hPSC_MEA2_PCA\hPSC_MEA2_PCA_spikes_noise_explogs	hPSC_20517_MEA2_DIV24_spikes.csv	.csv	11669225	Spike detection output: spikes detected in all wells pooled together and sorted by time
\Data\PCA\hPSC_MEA2_PCA\hPSC_MEA2_PCA_spikes_noise_explogs	hPSC_20517_MEA2_DIV28_spikes.csv	.csv	9132805	Spike detection output: spikes detected in all wells pooled together and sorted by time
\Data\PCA\hPSC_MEA2_PCA\hPSC_MEA2_PCA_spikes_noise_explogs	hPSC_20517_MEA2_DIV21_PCAexpLog.csv	.csv	567	Explog file contains treatment information for meaRtools. Named after the first DIV. For PCA only DIV 21, 24, 28!
\Data\PCA\hPSC_MEA2_PCA\hPSC_MEA2_PCA_spikes_noise_explogs	PCAnoisy_electrodes_hPSC_MEA2.csv	.csv	75	Listing of noisy electrodes for meaRtools, for PCA only DIV 21, 24, 28!
\Data\PCA\hPSC_MEA2_PCA\hPSC_MEA2_PCA_meaRtools_output	hPSC_20517_MEA2_bursts_per_min.csv	.csv	461	meaRtools output: average number of bursts per minute (Wells/DIVs). For PCA only DIV 21, 24, 28!
\Data\PCA\hPSC_MEA2_PCA\hPSC_MEA2_PCA_meaRtools_output	hPSC_20517_MEA2_mean_dur.csv	.csv	531	meaRtools output: average burst duration in seconds for bursts captured in a well (Wells/DIVs). For PCA only DIV 21, 24, 28!
\Data\PCA\hPSC_MEA2_PCA\hPSC_MEA2_PCA_meaRtools_output	hPSC_20517_MEA2_mean_freq_in_burst.csv	.csv	515	meaRtools output: average spike frequency for bursts captured in a particular well (Wells/DIVs). For PCA only DIV 21, 24, 28!
\Data\PCA\hPSC_MEA2_PCA\hPSC_MEA2_PCA_meaRtools_output	hPSC_20517_MEA2_mean_spikes_in_burst.csv	.csv	333	meaRtools output: average number of spikes in bursts (Wells/DIVs). For PCA only DIV 21, 24, 28!
\Data\PCA\hPSC_MEA2_PCA\hPSC_MEA2_PCA_meaRtools_output	hPSC_20517_MEA2_meanfiringrate_by_active_electordes.csv	.csv	511	meaRtools output: mean firing rate of active electrodes in a well (Wells/DIVs). For PCA only DIV 21, 24, 28!
\Data\PCA\hPSC_MEA2_PCA\hPSC_MEA2_PCA_meaRtools_output	hPSC_20517_MEA2_nae.csv	.csv	263	meaRtools output: number of active electrodes (Wells/DIVs). For PCA only DIV 21, 24, 28!
\Data\PCA\hPSC_MEA2_PCA\hPSC_MEA2_PCA_meaRtools_output	hPSC_20517_MEA2_per_spikes_in_burst.csv	.csv	331	meaRtools output: percentage of spikes participating in bursts (Wells/DIVs). For PCA only DIV 21, 24, 28!
\Data\PCA\hPSC_MEA2_PCA\hPSC_MEA2_PCA_meaRtools_output	hPSC_20517_MEA2_STTC.csv	.csv	533	meaRtools output: spike train tiling coefficient evaluates pairwise correlations between pairs of electrodes (Wells/DIVs). For PCA only DIV 21, 24, 28!
\Data\PCA\hPSC_MEA4_PCA	hPSC_171017_MEA4_DIV21.h5	.h5	23040148932	Raw MEA signal in volts. 6 of 12 wells recorded: B3, B4, C1, C2, C3, C4
\Data\PCA\hPSC_MEA4_PCA	hPSC_171017_MEA4_DIV24.h5	.h5	23040148932	Raw MEA signal in volts. 6 of 12 wells recorded: B3, B4, C1, C2, C3, C4
\Data\PCA\hPSC_MEA4_PCA	hPSC_171017_MEA4_DIV28.h5	.h5	23040144836	Raw MEA signal in volts. 6 of 12 wells recorded: B3, B4, C1, C2, C3, C4
\Data\PCA\hPSC_MEA4_PCA\hPSC_MEA4_PCA_spikes_noise_explogs	hPSC_171017_MEA4_DIV21_spikes.csv	.csv	7848270	Spike detection output: spikes detected in all wells pooled together and sorted by time
\Data\PCA\hPSC_MEA4_PCA\hPSC_MEA4_PCA_spikes_noise_explogs	hPSC_171017_MEA4_DIV24_spikes.csv	.csv	6389325	Spike detection output: spikes detected in all wells pooled together and sorted by time
\Data\PCA\hPSC_MEA4_PCA\hPSC_MEA4_PCA_spikes_noise_explogs	hPSC_171017_MEA4_DIV28_spikes.csv	.csv	3589070	Spike detection output: spikes detected in all wells pooled together and sorted by time
\Data\PCA\hPSC_MEA4_PCA\hPSC_MEA4_PCA_spikes_noise_explogs	hPSC_171017_MEA4_DIV21_expLog.csv	.csv	579	Explog file contains treatment information for meaRtools. Named after the first DIV.
\Data\PCA\hPSC_MEA4_PCA\hPSC_MEA4_PCA_spikes_noise_explogs	noisy_electrodes_hPSC_MEA4.csv	.csv	226	Listing of noisy electrodes for meaRtools.
\Data\PCA\hPSC_MEA4_PCA\hPSC_MEA4_PCA_meaRtools_output	hPSC_171017_MEA4_bursts_per_min.csv	.csv	389	meaRtools output: average number of bursts per minute (Wells/DIVs)
\Data\PCA\hPSC_MEA4_PCA\hPSC_MEA4_PCA_meaRtools_output	hPSC_171017_MEA4_mean_dur.csv	.csv	522	meaRtools output: average burst duration in seconds for bursts captured in a well (Wells/DIVs)
\Data\PCA\hPSC_MEA4_PCA\hPSC_MEA4_PCA_meaRtools_output	hPSC_171017_MEA4_mean_freq_in_burst.csv	.csv	512	meaRtools output: average spike frequency for bursts captured in a particular well (Wells/DIVs)
\Data\PCA\hPSC_MEA4_PCA\hPSC_MEA4_PCA_meaRtools_output	hPSC_171017_MEA4_mean_spikes_in_burst.csv	.csv	333	meaRtools output: average number of spikes in bursts (Wells/DIVs)
\Data\PCA\hPSC_MEA4_PCA\hPSC_MEA4_PCA_meaRtools_output	hPSC_171017_MEA4_meanfiringrate_by_active_electordes.csv	.csv	512	meaRtools output: mean firing rate of active electrodes in a well (Wells/DIVs)
\Data\PCA\hPSC_MEA4_PCA\hPSC_MEA4_PCA_meaRtools_output	hPSC_171017_MEA4_nae.csv	.csv	263	meaRtools output: number of active electrodes (Wells/DIVs)
\Data\PCA\hPSC_MEA4_PCA\hPSC_MEA4_PCA_meaRtools_output	hPSC_171017_MEA4_per_spikes_in_burst.csv	.csv	334	meaRtools output: percentage of spikes participating in bursts (Wells/DIVs)
\Data\PCA\hPSC_MEA4_PCA\hPSC_MEA4_PCA_meaRtools_output	hPSC_171017_MEA4_STTC.csv	.csv	543	meaRtools output: spike train tiling coefficient evaluates pairwise correlations between pairs of electrodes (Wells/DIVs)
\Data\PCA\hPSC_MEA5_PCA	hPSC_21018_MEA5_DIV70.h5	.h5	15360106040	Raw MEA signal in volts. 4 of 12 wells recorded: B1, B2, B3, B4
\Data\PCA\hPSC_MEA5_PCA	hPSC_21018_MEA5_DIV73.h5	.h5	15360106000	Raw MEA signal in volts. 4 of 12 wells recorded: B1, B2, B3, B4
\Data\PCA\hPSC_MEA5_PCA	hPSC_21018_MEA5_DIV77.h5	.h5	15353701904	Raw MEA signal in volts. 4 of 12 wells recorded: B1, B2, B3, B4
\Data\PCA\hPSC_MEA5_PCA\hPSC_MEA5_PCA_spikes_noise_explogs	hPSC_21018_MEA5_DIV70_spikes.csv	.csv	6353603	Spike detection output: spikes detected in all wells pooled together and sorted by time
\Data\PCA\hPSC_MEA5_PCA\hPSC_MEA5_PCA_spikes_noise_explogs	hPSC_21018_MEA5_DIV73_spikes.csv	.csv	7351096	Spike detection output: spikes detected in all wells pooled together and sorted by time
\Data\PCA\hPSC_MEA5_PCA\hPSC_MEA5_PCA_spikes_noise_explogs	hPSC_21018_MEA5_DIV77_spikes.csv	.csv	7161610	Spike detection output: spikes detected in all wells pooled together and sorted by time
\Data\PCA\hPSC_MEA5_PCA\hPSC_MEA5_PCA_spikes_noise_explogs	hPSC_21018_MEA5_DIV70_expLog.csv	.csv	569	Explog file contains treatment information for meaRtools. Named after the first DIV.
\Data\PCA\hPSC_MEA5_PCA\hPSC_MEA5_PCA_spikes_noise_explogs	noisy_electrodes_hPSC_MEA5.csv	.csv	345	Listing of noisy electrodes for meaRtools.
\Data\PCA\hPSC_MEA5_PCA\hPSC_MEA5_PCA_meaRtools_output	hPSC_21018_MEA5_bursts_per_min.csv	.csv	306	meaRtools output: average number of bursts per minute (Wells/DIVs)
\Data\PCA\hPSC_MEA5_PCA\hPSC_MEA5_PCA_meaRtools_output	hPSC_21018_MEA5_mean_dur.csv	.csv	369	meaRtools output: average burst duration in seconds for bursts captured in a well (Wells/DIVs)
\Data\PCA\hPSC_MEA5_PCA\hPSC_MEA5_PCA_meaRtools_output	hPSC_21018_MEA5_mean_freq_in_burst.csv	.csv	361	meaRtools output: average spike frequency for bursts captured in a particular well (Wells/DIVs)
\Data\PCA\hPSC_MEA5_PCA\hPSC_MEA5_PCA_meaRtools_output	hPSC_21018_MEA5_mean_spikes_in_burst.csv	.csv	239	meaRtools output: average number of spikes in bursts (Wells/DIVs)
\Data\PCA\hPSC_MEA5_PCA\hPSC_MEA5_PCA_meaRtools_output	hPSC_21018_MEA5_meanfiringrate_by_active_electordes.csv	.csv	361	meaRtools output: mean firing rate of active electrodes in a well (Wells/DIVs)
\Data\PCA\hPSC_MEA5_PCA\hPSC_MEA5_PCA_meaRtools_output	hPSC_21018_MEA5_nae.csv	.csv	193	meaRtools output: number of active electrodes (Wells/DIVs)
\Data\PCA\hPSC_MEA5_PCA\hPSC_MEA5_PCA_meaRtools_output	hPSC_21018_MEA5_per_spikes_in_burst.csv	.csv	241	meaRtools output: percentage of spikes participating in bursts (Wells/DIVs)
\Data\PCA\hPSC_MEA5_PCA\hPSC_MEA5_PCA_meaRtools_output	hPSC_21018_MEA5_STTC.csv	.csv	375	meaRtools output: spike train tiling coefficient evaluates pairwise correlations between pairs of electrodes (Wells/DIVs)
\Data\PCA	PCA_table.xlsx	.xlsx	27615	This table is used as an input for the PCA analysis code. It contains extracted meaRtools output features for MEAs involved in PCA: meanfiringrate_by_active_electrodes, bursts_per_min, mean_dur of bursts, mean_freq_in_burst, mean_spikes_in_burst, per_spikes_in_burts and STTC.
\Data\PCA\Rat_MEA1_PCA	Rat_190617_MEA1_DIV21.h5	.h5	46020278570	Raw MEA signal in volts. All 12 wells (A1-C4) recorded.
\Data\PCA\Rat_MEA1_PCA	Rat_190617_MEA1_DIV24.h5	.h5	46020278570	Raw MEA signal in volts. All 12 wells (A1-C4) recorded.
\Data\PCA\Rat_MEA1_PCA	Rat_190617_MEA1_DIV28.h5	.h5	46020278570	Raw MEA signal in volts. All 12 wells (A1-C4) recorded.
\Data\PCA\Rat_MEA1_PCA\Rat_MEA1_PCA_spikes_noise_explogs	Rat_190617_MEA1_DIV21_spikes.csv	.csv	38859306	Spike detection output: spikes detected in all wells pooled together and sorted by time
\Data\PCA\Rat_MEA1_PCA\Rat_MEA1_PCA_spikes_noise_explogs	Rat_190617_MEA1_DIV24_spikes.csv	.csv	53250472	Spike detection output: spikes detected in all wells pooled together and sorted by time
\Data\PCA\Rat_MEA1_PCA\Rat_MEA1_PCA_spikes_noise_explogs	Rat_190617_MEA1_DIV28_spikes.csv	.csv	52224273	Spike detection output: spikes detected in all wells pooled together and sorted by time
\Data\PCA\Rat_MEA1_PCA\Rat_MEA1_PCA_spikes_noise_explogs	Rat_190617_MEA1_DIV21_PCAexpLog.csv	.csv	561	Explog file contains treatment information for meaRtools. Named after the first DIV. For PCA only DIV 21, 24, 28
\Data\PCA\Rat_MEA1_PCA\Rat_MEA1_PCA_spikes_noise_explogs	PCAnoisy_electrodes_Rat_MEA1.csv	.csv	99	Listing of noisy electrodes for meaRtools, for PCA only DIV 21, 24, 28
\Data\PCA\Rat_MEA1_PCA\Rat_MEA1_PCA_meaRtools_output	Rat_190617_MEA1_bursts_per_min.csv	.csv	897	meaRtools output: average number of bursts per minute (Wells/DIVs). For PCA only DIV 21, 24, 28!
\Data\PCA\Rat_MEA1_PCA\Rat_MEA1_PCA_meaRtools_output	Rat_190617_MEA1_mean_dur.csv	.csv	1009	meaRtools output: average burst duration in seconds for bursts captured in a well (Wells/DIVs). For PCA only DIV 21, 24, 28!
\Data\PCA\Rat_MEA1_PCA\Rat_MEA1_PCA_meaRtools_output	Rat_190617_MEA1_mean_freq_in_burst.csv	.csv	974	meaRtools output: average spike frequency for bursts captured in a particular well (Wells/DIVs). For PCA only DIV 21, 24, 28!
\Data\PCA\Rat_MEA1_PCA\Rat_MEA1_PCA_meaRtools_output	Rat_190617_MEA1_mean_spikes_in_burst.csv	.csv	614	meaRtools output: average number of spikes in bursts (Wells/DIVs). For PCA only DIV 21, 24, 28!
\Data\PCA\Rat_MEA1_PCA\Rat_MEA1_PCA_meaRtools_output	Rat_190617_MEA1_meanfiringrate_by_active_electordes.csv	.csv	975	meaRtools output: mean firing rate of active electrodes in a well (Wells/DIVs). For PCA only DIV 21, 24, 28!
\Data\PCA\Rat_MEA1_PCA\Rat_MEA1_PCA_meaRtools_output	Rat_190617_MEA1_nae.csv	.csv	473	meaRtools output: number of active electrodes (Wells/DIVs). For PCA only DIV 21, 24, 28!
\Data\PCA\Rat_MEA1_PCA\Rat_MEA1_PCA_meaRtools_output	Rat_190617_MEA1_per_spikes_in_burst.csv	.csv	612	meaRtools output: percentage of spikes participating in bursts (Wells/DIVs). For PCA only DIV 21, 24, 28!
\Data\PCA\Rat_MEA1_PCA\Rat_MEA1_PCA_meaRtools_output	Rat_190617_MEA1_STTC.csv	.csv	1010	meaRtools output: spike train tiling coefficient evaluates pairwise correlations between pairs of electrodes (Wells/DIVs). For PCA only DIV 21, 24, 28!
\Data\PCA\Rat_MEA3_PCA	Rat_250417_MEA3_DIV21.h5	.h5	46080278842	Raw MEA signal in volts. All 12 wells (A1-C4) recorded.
\Data\PCA\Rat_MEA3_PCA	Rat_250417_MEA3_DIV24.h5	.h5	46080278882	Raw MEA signal in volts. All 12 wells (A1-C4) recorded.
\Data\PCA\Rat_MEA3_PCA	Rat_250417_MEA3_DIV28.h5	.h5	46080274746	Raw MEA signal in volts. All 12 wells (A1-C4) recorded.
\Data\PCA\Rat_MEA3_PCA\Rat_MEA3_PCA_spikes_noise_explogs	Rat_250417_MEA3_DIV21_spikes.csv	.csv	31263886	Spike detection output: spikes detected in all wells pooled together and sorted by time
\Data\PCA\Rat_MEA3_PCA\Rat_MEA3_PCA_spikes_noise_explogs	Rat_250417_MEA3_DIV24_spikes.csv	.csv	30732713	Spike detection output: spikes detected in all wells pooled together and sorted by time
\Data\PCA\Rat_MEA3_PCA\Rat_MEA3_PCA_spikes_noise_explogs	Rat_250417_MEA3_DIV28_spikes.csv	.csv	13848980	Spike detection output: spikes detected in all wells pooled together and sorted by time
\Data\PCA\Rat_MEA3_PCA\Rat_MEA3_PCA_spikes_noise_explogs	Rat_250417_MEA3_DIV21_expLog.csv	.csv	561	Explog file contains treatment information for meaRtools. Named after the first DIV. For PCA only DIV 21, 24, 28!
\Data\PCA\Rat_MEA3_PCA\Rat_MEA3_PCA_spikes_noise_explogs	noisy_electrodes_Rat_MEA3.csv	.csv	70	Listing of noisy electrodes for meaRtools. For PCA only DIV 21, 24, 28!
\Data\PCA\Rat_MEA3_PCA\Rat_MEA3_PCA_meaRtools_output	Rat_250417_MEA3_bursts_per_min.csv	.csv	808	meaRtools output: average number of bursts per minute (Wells/DIVs)
\Data\PCA\Rat_MEA3_PCA\Rat_MEA3_PCA_meaRtools_output	Rat_250417_MEA3_mean_dur.csv	.csv	1010	meaRtools output: average burst duration in seconds for bursts captured in a well (Wells/DIVs)
\Data\PCA\Rat_MEA3_PCA\Rat_MEA3_PCA_meaRtools_output	Rat_250417_MEA3_mean_freq_in_burst.csv	.csv	972	meaRtools output: average spike frequency for bursts captured in a particular well (Wells/DIVs)
\Data\PCA\Rat_MEA3_PCA\Rat_MEA3_PCA_meaRtools_output	Rat_250417_MEA3_mean_spikes_in_burst.csv	.csv	598	meaRtools output: average number of spikes in bursts (Wells/DIVs)
\Data\PCA\Rat_MEA3_PCA\Rat_MEA3_PCA_meaRtools_output	Rat_250417_MEA3_meanfiringrate_by_active_electordes.csv	.csv	977	meaRtools output: mean firing rate of active electrodes in a well (Wells/DIVs)
\Data\PCA\Rat_MEA3_PCA\Rat_MEA3_PCA_meaRtools_output	Rat_250417_MEA3_nae.csv	.csv	473	meaRtools output: number of active electrodes (Wells/DIVs)
\Data\PCA\Rat_MEA3_PCA\Rat_MEA3_PCA_meaRtools_output	Rat_250417_MEA3_per_spikes_in_burst.csv	.csv	612	meaRtools output: percentage of spikes participating in bursts (Wells/DIVs)
\Data\PCA\Rat_MEA3_PCA\Rat_MEA3_PCA_meaRtools_output	Rat_250417_MEA3_STTC.csv	.csv	1034	meaRtools output: spike train tiling coefficient evaluates pairwise correlations between pairs of electrodes (Wells/DIVs)
\Data\PCA\Rat_MEA4_PCA	Rat_31017_MEA4_DIV24.h5	.h5	46061078842	Raw MEA signal in volts. All 12 wells (A1-C4) recorded.
\Data\PCA\Rat_MEA4_PCA	Rat_31017_MEA4_DIV28.h5	.h5	46080278842	Raw MEA signal in volts. All 12 wells (A1-C4) recorded.
\Data\PCA\Rat_MEA4_PCA	Rat_31017_MEA4_DIV31.h5	.h5	46061074746	Raw MEA signal in volts. All 12 wells (A1-C4) recorded.
\Data\PCA\Rat_MEA4_PCA\Rat_MEA4_PCA_spikes_noise_explogs	Rat_31017_MEA4_DIV24_spikes.csv	.csv	97928927	Spike detection output: spikes detected in all wells pooled together and sorted by time
\Data\PCA\Rat_MEA4_PCA\Rat_MEA4_PCA_spikes_noise_explogs	Rat_31017_MEA4_DIV28_spikes.csv	.csv	99097983	Spike detection output: spikes detected in all wells pooled together and sorted by time
\Data\PCA\Rat_MEA4_PCA\Rat_MEA4_PCA_spikes_noise_explogs	Rat_31017_MEA4_DIV31_spikes.csv	.csv	83481011	Spike detection output: spikes detected in all wells pooled together and sorted by time
\Data\PCA\Rat_MEA4_PCA\Rat_MEA4_PCA_spikes_noise_explogs	Rat_31017_MEA4_DIV24_expLog.csv	.csv	549	Explog file contains treatment information for meaRtools. Named after the first DIV.
\Data\PCA\Rat_MEA4_PCA\Rat_MEA4_PCA_spikes_noise_explogs	noisy_electrodes_Rat_MEA4.csv	.csv	275	Listing of noisy electrodes for meaRtools.
\Data\PCA\Rat_MEA4_PCA\Rat_MEA4_PCA_meaRtools_output	Rat_31017_MEA4_bursts_per_min.csv	.csv	863	meaRtools output: average number of bursts per minute (Wells/DIVs)
\Data\PCA\Rat_MEA4_PCA\Rat_MEA4_PCA_meaRtools_output	Rat_31017_MEA4_mean_dur.csv	.csv	1002	meaRtools output: average burst duration in seconds for bursts captured in a well (Wells/DIVs)
\Data\PCA\Rat_MEA4_PCA\Rat_MEA4_PCA_meaRtools_output	Rat_31017_MEA4_mean_freq_in_burst.csv	.csv	975	meaRtools output: average spike frequency for bursts captured in a particular well (Wells/DIVs)
\Data\PCA\Rat_MEA4_PCA\Rat_MEA4_PCA_meaRtools_output	Rat_31017_MEA4_mean_spikes_in_burst.csv	.csv	612	meaRtools output: average number of spikes in bursts (Wells/DIVs)
\Data\PCA\Rat_MEA4_PCA\Rat_MEA4_PCA_meaRtools_output	Rat_31017_MEA4_meanfiringrate_by_active_electordes.csv	.csv	973	meaRtools output: mean firing rate of active electrodes in a well (Wells/DIVs)
\Data\PCA\Rat_MEA4_PCA\Rat_MEA4_PCA_meaRtools_output	Rat_31017_MEA4_nae.csv	.csv	473	meaRtools output: number of active electrodes (Wells/DIVs)
\Data\PCA\Rat_MEA4_PCA\Rat_MEA4_PCA_meaRtools_output	Rat_31017_MEA4_per_spikes_in_burst.csv	.csv	613	meaRtools output: percentage of spikes participating in bursts (Wells/DIVs)
\Data\PCA\Rat_MEA4_PCA\Rat_MEA4_PCA_meaRtools_output	Rat_31017_MEA4_STTC.csv	.csv	1007	meaRtools output: spike train tiling coefficient evaluates pairwise correlations between pairs of electrodes (Wells/DIVs)
